# Supplementary material for: Effect of Subhypnotic Dose of Propofol on Respiratory Adverse Events Following Postoperative Tonsillectomy/Adenotosillecomy: A Systematic Review and Meta-Analysis
Source: J Clin Med. 2026 Mar 9;15(5):2074. doi: 10.3390/jcm15052074 (PMC12986528; doi:10.3390/jcm15052074)
Supplement: Supplementary file 1 [file jcm-15-02074-s001.zip]

Archive with 1 entries (1 files):
- jcm-4149269-supplementary.pdf
